# Supplementary material for: Combining RAS(ON) G12C-selective inhibitor with SHP2 inhibition sensitises lung tumours to immune checkpoint blockade
Source: Nat Commun. 2024 Sep 25;15:8146. doi: 10.1038/s41467-024-52324-3 (PMC11424635; doi:10.1038/s41467-024-52324-3)
Supplement: Supplementary file 4 — Source Data [file 41467_2024_52324_MOESM4_ESM.xlsx]

## Sheet: Fig. 1a
CALU1
Dose (nM)	RMC-4998		MRTX849
500			37.6667	49.0827
250	37.2049	41.6977	38.7144	47.7073
125	39.0337	44.0288	39.8151	50.59
62.5	35.3701	43.7048	43.9872	53.725
31.25	35.7878	45.7406	46.8158	58.7331
15.625	35.5245	45.1996	54.6442	65.7435
7.8125	35.04	47.1216	60.8791	73.6422
3.90625	38.7666	49.8144	66.8298	83.4305
1.95312	39.6987	50.9522	75.3318	89.5888
0.976562	41.7914	58.7009
0.1	96.1556	101.299	103.844	98.701
NCI-H23
Dose (nM)	RMC-4998		MRTX849
500			14.886	14.5801
250	11.7267	11.4347	16.8506	17.7054
125	12.952	12.5055	19.4924	19.3966
62.5	12.8903	12.7041	24.0098	25.5581
31.25	13.1989	13.7129	31.0487	32.6686
15.625	15.4726	14.7667	39.2845	42.4708
7.8125	15.8308	15.0977	54.2263	48.0532
3.90625	18.3951	15.468	65.2464	59.115
1.95312	19.9366	17.5234	78.3763	65.8019
0.976562	24.3604	19.3096
0.1	104.121	98.0616	95.8785	101.938

## Sheet: Fig. 1b and c
	Totals and phosphorylated for human cell lines
	The ladder size is from a different overexposed film of the same experiment (same membranes)

## Sheet: Fig. 1d
CALU1									CALU1
RMC-4998 (nM)	DMSO			RMC-4550 (1 μM)																	MEAN											MEAN and SD for different experiments
125	48.9008	1.96723	3	33.25	2.1607	3
62.5	47.9979	3.34849	3	33.8716	1.99942	3
31.25	45.1223	4.4382	3	32.5733	0.963149	3			RMC-4998	46.5208	44.4102	40.0745	42.1532	42.5548	42.2861	46.1047	49.3383	94.6482			46.6411	44.3398	42.1232	41.8982	41.1074	43.2769	45.0013	47.8868	92.9663		MEAN	48.9008	47.9979	45.1223	47.9253	49.2536	50.2519	51.2642	52.6758	97.2515		48.9008	47.9979	45.1223	47.9253	49.2536	50.2519	51.2642	52.6758
15.625	47.9253	5.91448	3	32.7602	1.31826	3				46.7614	44.2694	44.1719	41.6432	39.6601	44.2677	43.8978	46.4353	91.2843																								1.96723	3.34849	4.4382	5.91448	7.13429	6.06647	5.5292	4.30033
7.8125	49.2536	7.13429	3	32.3909	2.37362	3																																				3	3	3	3	3	3	3	3
3.90625	50.2519	6.06647	3	33.5354	1.90635	3
1.95312	51.2642	5.5292	3	33.1155	1.16913	3			RMC-4998 + RMC-4550	32.1198	33.5595	32.0788	31.8185	32.6462	31.9683	32.1258	33.5265	77.534			32.2408	33.3556	32.0844	31.3368	31.4633	31.9659	31.7788	33.1139	78.8997		MEAN	33.25	33.8716	32.5733	32.7602	32.3909	33.5354	33.1155	33.8971	81.0253
0.976562	52.6758	4.30033	3	33.8971	2.02817	3				32.3619	33.1517	32.09	30.8551	30.2804	31.9635	31.4319	32.7013	80.2654
0.1	97.2515	3.71517	3	81.0253	5.13904	3																																				33.25	33.8716	32.5733	32.7602	32.3909	33.5354	33.1155	33.8971
	MEAN	SD	N	MEAN	SD	N																																				2.1607	1.99942	0.963149	1.31826	2.37362	1.90635	1.16913	2.02817
																																										3	3	3	3	3	3	3	3
									RMC-4998	49.2197	50.508	49.1122	47.5381	50.7809	51.0718	52.7842	54.9175	98.2522			50.2313	50.9114	50.2207	48.1573	52.2641	53.1791	53.3214	53.9334	99.5679		SD	1.96723	3.34849	4.4382	5.91448	7.13429	6.06647	5.5292	4.30033	3.71517
										51.2429	51.3148	51.3292	48.7766	53.7474	55.2864	53.8586	52.9493	100.884
									RMC-4998 + RMC-4550	35.221	36.4623	33.4298	33.077	35.3076	35.0283	32.8413	35.0159	81.8046			35.7306	36.0784	33.6828	33.9391	35.0882	35.6568	33.9477	36.2001	86.8861		SD	2.1607	1.99942	0.963149	1.31826	2.37362	1.90635	1.16913	2.02817	5.13904
										36.2402	35.6945	33.9359	34.8011	34.8689	36.2854	35.0542	37.3843	91.9676
									RMC-4998	50.4858	49.0028	37.9313	47.4476	56.5197	57.3841	52.7437	55.5638	98.956			49.8301	48.7426	43.023	53.7204	54.3891	54.2997	55.4699	56.207	99.2203
										49.1744	48.4824	48.1147	59.9931	52.2584	51.2153	58.196	56.8503	99.4846
									RMC-4998 + RMC-4550	31.626	33.0305	34.508	33.8716	32.4454	34.1624	33.9245	33.4025	76.8357			31.7785	32.1807	31.9527	33.0048	30.6211	32.9835	33.6199	32.3774	77.29
										31.931	31.3309	29.3973	32.1381	28.7968	31.8047	33.3153	31.3522	77.7443
NCI-H23
RMC-4998 (nM)	DMSO			RMC-4550 (1 μM)
125	16.7377	2.63732	3	12.3048	2.6282	3
62.5	16.2202	0.872178	3	12.5075	2.46404	3			NCI-H23
31.25	16.4835	1.74351	3	11.6886	2.33163	3
15.625	16.0257	1.43687	3	11.727	2.13347	3
7.8125	17.625	1.85955	3	13.0976	1.90036	3			RMC-4998	19.6902	18.2709	18.9369	15.4081	19.7177	18.0673	23.1202	27.1489	89.3767			19.7723	17.1499	18.483	17.6832	19.767	19.3096	24.1495	36.1943	96.6904		MEAN	16.7377	16.2202	16.4835	16.0257	17.625	18.1806	20.4526	26.6539	91.9558		16.7377	16.2202	16.4835	16.0257	17.625	18.1806	20.4526	26.6539
3.90625	18.1806	1.00579	3	12.8503	2.00906	3				19.8543	16.0288	18.029	19.9583	19.8163	20.5519	25.1787	45.2397	104.004																								2.63732	0.872178	1.74351	1.43687	1.85955	1.00579	3.25136	8.26587
1.95312	20.4526	3.25136	3	13.7757	1.83666	3																																				3	3	3	3	3	3	3	3
0.976562	26.6539	8.26587	3	16.6512	5.26696	3
0.1	91.9558	4.65824	3	38.1352	8.54461	3			RMC-4998 + RMC-4550	16.0602	14.7123	12.1628	14.1405	13.5133	14.8558	16.3129	19.6034	43.8995			14.6574	14.928	13.3595	13.1425	14.7582	14.5432	15.3711	22.2397	47.2694		MEAN	12.3048	12.5075	11.6886	11.727	13.0976	12.8503	13.7757	16.6512	38.1352
	MEAN	SD	N	MEAN	SD	N				13.2547	15.1437	14.5562	12.1446	16.003	14.2307	14.4292	24.876	50.6394
																																										12.3048	12.5075	11.6886	11.727	13.0976	12.8503	13.7757	16.6512
																																										2.6282	2.46404	2.33163	2.13347	1.90036	2.00906	1.83666	5.26696
																																										3	3	3	3	3	3	3	3
									RMC-4998	15.1217	14.9453	14.9432	14.8651	15.9422	18.5504	18.3786	22.0648	83.2155			15.442	15.42	15.2803	15.1318	16.4234	17.3802	18.0373	21.6379	87.3779		SD	2.63732	0.872178	1.74351	1.43687	1.85955	1.00579	3.25136	8.26587	4.65824
										15.7623	15.8948	15.6174	15.3986	16.9046	16.2099	17.6959	21.211	91.5403
									RMC-4998 + RMC-4550	12.9776	12.865	12.6244	13.3324	13.6502	13.7024	14.4044	16.4165	35.8441			12.7886	12.5925	12.6814	12.7652	13.5095	13.3774	14.188	15.9346	36.7983		SD	2.6282	2.46404	2.33163	2.13347	1.90036	2.00906	1.83666	5.26696	8.54461
										12.5996	12.32	12.7384	12.1981	13.3688	13.0524	13.9717	15.4528	37.7525
									RMC-4998	15.5622	14.3002	16.2101	14.8588	16.8368	18.2648	19.4846	22.3295	86.7343			14.9989	16.0906	15.6873	15.2622	16.6848	17.852	19.1711	22.1296	91.7992
										14.4356	17.881	15.1644	15.6655	16.5328	17.4392	18.8576	21.9297	96.864
									RMC-4998 + RMC-4550	10.6645	11.3002	9.37249	9.55912	11.4541	11.1547	11.5989	11.7966	30.1785			9.46826	10.0021	9.02489	9.27308	11.025	10.6302	11.7679	11.7792	30.3378
										8.27202	8.70402	8.67728	8.98705	10.5959	10.1057	11.9369	11.7617	30.4972
[truncated: 1 more columns]

## Sheet: Fig. 1e
3LL-ΔNRAS								3LL-ΔNRAS											MEAN
RMC-4998 (nM)	DMSO			RMC-4550 (1 μM)				RMC-4998	30.2721	24.6131	23.2159	24.6127	36.2762	46.4912	76.3294	98.3817	109.559		29.7486	23.6689	21.7535	23.9085	31.3715	44.8892	69.492	94.6362	108.61		MEAN	30.9968	24.6748	24.2751	25.846	30.595	42.2173	65.7809	88.5324	105.488		30.9968	34.5047		1.59154	7.92772
125	30.9968	1.59154	3	34.5047	7.92772	3			29.225	22.7247	20.2912	23.2043	26.4667	43.2872	62.6546	90.8908	107.661																							24.6748	27.8839		1.50239	5.61927
62.5	24.6748	1.50239	3	27.8839	5.61927	3		RMC-4998 + RMC-4550	30.5929	24.2589	19.4648	22.0622	21.1288	25.6964	27.4304	33.1841	60.2603												MEAN	34.5047	27.8839	26.5786	26.5005	26.8166	29.016	31.7808	36.9072	64.5183		24.2751	26.5786		3.06421	6.86644
31.25	24.2751	3.06421	3	26.5786	6.86644	3			33.06	26.484	26.385	24.765	25.7338	29.4996	34.4678	36.1549	65.8265																							25.846	26.5005		2.4962	6.02163
15.625	25.846	2.4962	3	26.5005	6.02163	3													31.8265	25.3714	22.9249	23.4136	23.4313	27.598	30.9491	34.6695	63.0434		SD	1.59154	1.50239	3.06421	2.4962	2.76892	7.00952	12.3047	14.9954	4.48368		30.595	26.8166		2.76892	6.38546
7.8125	30.595	2.76892	3	26.8166	6.38546	3																																		42.2173	29.016		7.00952	5.15288
3.90625	42.2173	7.00952	3	29.016	5.15288	3		RMC-4998	31.102	27.0006	28.3147	29.6014	33.9191	49.2993	77.7921	100.84	102.814												SD	7.92772	5.61927	6.86644	6.02163	6.38546	5.15288	7.1837	7.07171	8.20906		65.7809	31.7808		12.3047	7.1837
1.95312	65.7809	12.3047	3	31.7808	7.1837	3			34.476	25.803	27.0562	27.7244	31.8664	45.6967	73.8137	98.1871	112.195																							88.5324	36.9072		14.9954	7.07171
0.976562	88.5324	14.9954	3	36.9072	7.07171	3		RMC-4998 + RMC-4550	42.9748	35.1506	35.2474	32.2009	34.2338	35.1878	37.8699	42.7996	69.6158		32.789	26.4018	27.6854	28.6629	32.8928	47.498	75.8029	99.5133	107.505													105.488	64.5183		4.48368	8.20906
0.1	105.488	4.48368	3	64.5183	8.20906	3			43.8745	33.4915	33.7512	34.6784	34.13	34.2711	40.8184	46.8545	77.1139
								RMC-4998	33.5195	24.5363	23.8724	25.0076	28.3425	35.3877	47.0515	68.8704	99.8496		43.4246	34.3211	34.4993	33.4396	34.1819	34.7295	39.3441	44.8271	73.3648
									27.386	23.3709	22.9001	24.9259	26.699	33.1419	57.0442	74.0249	100.851
								RMC-4998 + RMC-4550	29.1301	23.0555	20.9729	22.7872	20.2345	21.9445	22.7828	27.3851	58.4864
									27.3958	24.8631	23.6499	22.5094	25.4388	27.4968	27.3155	35.0651	55.807
																			30.4527	23.9536	23.3862	24.9667	27.5207	34.2648	52.0479	71.4476	100.35
																			28.263	23.9593	22.3114	22.6483	22.8366	24.7207	25.0491	31.2251	57.1467
								KPAR-G12C
KPAR-G12C								RMC-4998	26.8365	23.7925	23.0037	24.8079	27.3334	33.2274	44.6176	59.8466	98.3038		26.0773	23.4025	21.9062	22.7668	26.5356	33.0872	43.07	59.7773	98.8544		MEAN	24.8876	22.277	21.0728	21.464	23.2674	27.7468	34.8393	47.7751	99.202		24.8876	12.8101		2.13636	2.02283
RMC-4998 (nM)	DMSO			RMC-4550 (1 μM)					25.3182	23.0125	20.8086	20.7258	25.7377	32.9471	41.5224	59.708	99.4049																							22.277	10.9685		1.61945	2.6622
125	24.8876	2.13636	3	12.8101	2.02283	3		RMC-4998 + RMC-4550	10.3019	7.78764	8.18329	8.73949	9.73405	10.3597	14.8192	22.4343	71.1344												MEAN	12.8101	10.9685	10.5902	10.1743	10.6219	11.3852	14.5102	22.1309	68.8787		21.0728	10.5902		1.43266	2.30822
62.5	22.277	1.61945	3	10.9685	2.6622	3			10.8558	8.30178	8.5969	8.113	8.56392	11.2261	15.3366	21.267	70.4034																							21.464	10.1743		2.55807	1.55849
31.25	21.0728	1.43266	3	10.5902	2.30822	3													10.5788	8.04471	8.39009	8.42624	9.14899	10.7929	15.0779	21.8507	70.7689		SD	2.13636	1.61945	1.43266	2.55807	4.31353	6.55919	11.4433	17.88	0.581399		23.2674	10.6219		4.31353	1.27886
15.625	21.464	2.55807	3	10.1743	1.55849	3																																		27.7468	11.3852		6.55919	0.787971
7.8125	23.2674	4.31353	3	10.6219	1.27886	3		RMC-4998	25.8445	22.4489	22.4379	22.0733	25.5558	29.9473	37.7975	58.5239	99.289												SD	2.02283	2.6622	2.30822	1.55849	1.27886	0.787971	1.96439	8.60321	2.42041		34.8393	14.5102		11.4433	1.96439
3.90625	27.7468	6.55919	3	11.3852	0.787971	3			26.4839	23.566	21.3494	24.1432	24.2209	29.5082	41.555	54.121	100.457																							47.7751	22.1309		17.88	8.60321
1.95312	34.8393	11.4433	3	14.5102	1.96439	3		RMC-4998 + RMC-4550	13.392	11.4751	10.615	10.9097	10.978	12.0564	16.1226	24.7561	66.4905		26.1642	23.0075	21.8937	23.1083	24.8883	29.7278	39.6762	56.3224	99.8732													99.202	68.8787		0.581399	2.42041
0.976562	47.7751	17.88	3	22.1309	8.60321	3			13.263	11.7412	10.1599	10.4466	11.5565	12.5026	16.134	36.9854	65.8109
0.1	99.202	0.581399	3	68.8787	2.42041	3
								RMC-4998	22.9115	23.1575	22.0283	21.2717	18.969	22.271	21.9781	29.0982	99.3866		13.3275	11.6082	10.3874	10.6782	11.2673	12.2795	16.1283	30.8707	66.1507
									21.931	17.6845	16.8087	15.7617	17.7873	18.58	21.5654	25.353	98.3701
								RMC-4998 + RMC-4550	15.303	14.6058	12.996	12.3569	12.3804	11.3	12.0727	13.8562	72.2146
									13.745	11.8992	12.9904	10.4802	10.5187	10.8662	12.5764	13.4861	67.2186
																			22.4213	20.421	19.4185	18.5167	18.3782	20.4255	21.7718	27.2256	98.8784
																			14.524	13.2525	12.9932	11.4186	11.4495	11.0831	12.3245	13.6712	69.7166

## Sheet: Fig. 1f
KPAR-G12C Annexin
	Control			RMC-4550			RMC-4998			RM-4998+RMC-4550
72h	8.73	15.2	15.6	15	24.7	12	29	62.6	23	81.2	83.6	68
p values
Control vs. RMC-4998+RMC-4550	***p=0.0008
RMC-4550 vs. RMC-4998+RMC-4550	**p=0.0013
RMC-4998 vs. RMC-4998+RMC-4550	*p=0.0169

## Sheet: Fig. 1h
IRF1
DMSO	DMSO + IFNγ	RMC-4550 + IFNγ	RMC-4998 + IFNγ	RMC-4998+RMC-4550+IFNγ			DMSO vs. DMSO + IFNγ	*p=0.0185
1	19.45	36.36	47.98	59.63			DMSO + IFNγ vs. RMC-4988 + IFNγ	**p=0.0098
1	17.02	29.56	35.91	40.26			DMSO + IFNγ vs. RMC-4998+RMC-4550+IFNγ	**p=0.0011
1	22.74	31.29	37.49	43.81
IRF7							DMSO vs. DMSO + IFNγ	*p=0.0122
1	19.45	36.36	47.98	59.63			DMSO + IFNγ vs. RMC-4550 + IFNγ	**p=0.0049
1	15.39	31.93	41.51	48.99			RMC-4550 + IFNγ vs. RMC-4988 + IFNγ	*p=0.0499
1.13	17.08	39.61	56.61	49.57			RMC-4550 + IFNγ vs. RMC-4998+RMC-4550+IFNγ	*p=0.0101
CD274 (PD-L1)
1	22.06	44.84	68.28	90.65			DMSO + IFNγ vs. RMC-4988 + IFNγ	**p=0.0082
1	24.56	42.5	51.38	55.08			DMSO + IFNγ vs. RMC-4998+RMC-4550+IFNγ	**p=0.0038
0.97	23.95	52.04	66.04	53.44

## Sheet: Fig. S1a
3LL-ΔNRAS
nM	RMC-4998		MRTX849				RMC-4998 (nM)	3LL	3LL	3LL	MRTX849 (nM)	3LL	3LL	3LL
500			22.9	0.95			125	23.8743	43.7362	41.5354	500	22.9358	42.7366	39.3051
250			24.5	0.48			62.5	20.7785	41.542	40.6417	250	24.4685	43.1032	41.4348
125	23.9	0.93	27.3	2.23			31.25	21.3398	41.8085	39.2702	125	27.3122	45.3804	43.7733
62.5	20.8	1.45	37.6	1.27			15.625	21.4713	45.0949	41.8212	62.5	37.5518	58.6497	52.5707
31.25	21.3	0.02	56.1	4.91			7.8125	25.1572	49.5772	44.1365	31.25	56.116	78.6397	69.8846
15.625	21.5	0.44	82.3	6.25			3.90625	33.2851	67.9225	56.6586	15.625	82.2535	104.174	87.0553
7.8125	25.2	2.14	94.2	5.14			1.95312	48.2815	88.3651	76.9232	7.8125	94.1585	103.584	96.6775
3.90625	33.3	1.61	100.8	0.39			0.976562	71.1809	98.7179	99.8188	3.90625	100.843	100.669	100.546
1.95312	48.3	2.09	101.3	0.41			0.488281	97.3362	97.847	102.724	1.95312	101.279	105.033	101.928
0.976562	71.2	3.42					0	101.483	95.3523	102.357	0	101.334	105.511	100.884
0.488281	97.3	5.67
0.1	101.5	0.06	101.3	0.12
KPAR-G12C
nM	RMC-4998		MRTX849				RMC-4998 (nM)	KPAR	KPAR	KPAR	MRTX849 (nM)	KPAR	KPAR	KPAR
500			39.4	1.17			125	30.5925	37.8103	44.9342	500	39.4328	27.2657	49.6886
250			41	0.27			62.5	29.0543	38.7351	44.8626	250	40.998	35.8864	50.0269
125	30.6	0.13	41.8	1.35			31.25	29.8976	40.0875	43.9918	125	41.8364	50.649	53.0085
62.5	29.1	0.55	50.1	0.08			15.625	32.3751	39.4661	43.0231	62.5	50.1301	65.5351	62.6958
31.25	29.9	1.26	61.7	0.6			7.8125	32.5231	44.2034	42.1135	31.25	61.7289	82.7312	67.1011
15.625	32.4	0.72	68.5	3.3			3.90625	33.4476	51.3799	45.8232	15.625	68.4966	89.3969	82.2848
7.8125	32.5	0.26	73.6	1.74			1.95312	39.5295	65.9636	48.3649	7.8125	73.6374	92.6472	82.5848
3.90625	33.4	1.01	78.2	2.02			0.976562	53.4647	86.1747	58.1917	3.90625	78.2042	96.1747	86.5816
1.95312	39.5	1.37	85.2	1.19			0.488281	66.4025	99.1223	70.3589	1.95312	85.1648	98.931	87.9289
0.976562	53.5	0.5					0	99.0178	102.278	99.5163	0	105.324	98.6432	101.147
0.488281	66.4	4.3
0.1	99	7.05	100	1.95

## Sheet: Fig. S1b and c
	Totals and phosphorylated fo both human cell lines and KPAR cell line

## Sheet: Fig. S1d
DUSP6
Vehicle	RMC-4550	RMC-4998	RMC-4998+RMC-4550		RMC-4550 vs. RMC-4998+RMC-4550	**p=0.0031
1	0.51	0.24	0.09
1	0.28	0.2	0.03
1	0.28	0.18	0.03

## Sheet: Fig. S1e
IRF9
DMSO	DMSO + IFNγ	RMC-4550 + IFNγ	RMC-4998 + IFNγ	RMC-4998+RMC-4550+IFNγ		DMSO + IFNγ vs. RMC-4988 + IFNγ	*p=0.0278
1	5.13	8.53	9.58	12.29		DMSO + IFNγ vs. RMC-4998+RMC-4550+IFNγ	*p=0.0148
1	4.07	6.3	7.06	7.93
1.01	3.6	8.1	9.58	7.5
B2M
1	15.63	41.09	56.76	74.15		DMSO + IFNγ vs. RMC-4988 + IFNγ	*p=0.0314
1	15.35	28.25	45.02	43.71		DMSO + IFNγ vs. RMC-4998+RMC-4550+IFNγ	*p=0.0461
1	14.05	27.66	38.26	29.17
H2-D1
1	6.54	12.78	12.53	19.05		DMSO + IFNγ vs. RMC-4550 + IFNγ	*p=0.041
1	7.41	13.36	16.68	15.84		DMSO + IFNγ vs. RMC-4988 + IFNγ	**p=0.0051
1.04	7.94	16.44	21.73	14.8		DMSO + IFNγ vs. RMC-4998+RMC-4550+IFNγ	**p=0.0068

[truncated: 60 more sheets: Fig. 2a, Fig. 2b, Fig. 2c, Fig. S2a, Fig. S2b, Fig. 3a new, Fig. 3b new, Fig. 3c new, Fig. 3d new, Fig. 3e new, Fig. 3f new, Fig. S3a new, Fig. S3b new, Fig. 4a new, Fig. 4b new, Fig. 4c new, Fig. 4d new, Fig. 4e new, Fig. 4f new, Fig. S4a new …]
